# Supplementary material for: Prime Editing-Based Functional Characterization Supports a Likely Pathogenic Interpretation of NF1 c.6394T>C (p.Ser2132Pro)
Source: Genes (Basel). 2026 Jul 21;17(7):838. doi: 10.3390/genes17070838 (PMC13410078; doi:10.3390/genes17070838)
Supplement: Supplementary file 1 [file genes-17-00838-s001.zip › Supplementary Tables.xlsx]

## Sheet: Table_S1
Table S1: Sequences of oligos and guide RNAs used in this study
pegRNA ID	Target variant (GRCh38)	Spacer sequence("g" + 19bp)	RTT_PBS sequence	nick gRNA("g" + 19bp)	Purpose
S2132P-pegRNA	chr17:31336881:T>C	GAGAGCTTCCACACATGGAC	TGAACAAGTACACAGAGgGTGAATGATATTAATGACCAGTCCATGTGTGGAAG	GTACTAAGAAAGTAACAACG	Prime editing
R1276Q-pegRNA	chr17:31235729:G>A	GACTGGCCAAGCTGTTGCCT	TCCATGCAGACTCTCTTCCaAGGCAACAGCTTGGCCAG	GTGTGTGTATGTGTGTGCTG	Prime editing
Oligo ID	sequence	Purpose
S2132P sgRNA	AGAGAGTGAATGATATTAAT	Base editing
R1276Q-PCR-F	TCCTAGTAAAGCGTAGGCCTCT	Genotyping / Sanger sequencing
R1276Q-PCR-R	ATGATCAAGGGGAGAAGGTGCC	Genotyping / Sanger sequencing
S2132P-PCR-F	CCCTACCTCTTCCACGTTGTT	Genotyping / Sanger sequencing
S2132P-PCR-R	TAACTGAACATGGTCAACTGGC	Genotyping / Sanger sequencing
NF1 sense primer	AGCCACCTATCCAACTGT	RT-qPCR assay
NF1 antisense primer	TTGTTCCAAGCAACTTCTTAGT	RT-qPCR assay
GAPDH sense primer	CAACAGCCTCAAGATCATCAG	RT-qPCR assay
GAPDH antisense primer	GAGTCCTTCCACGATACCAA	RT-qPCR assay

## Sheet: Table_S2
Table S2: Quantitative densitometry data for Western blot analyses shown in Figure S2 (Values are normalized to the internal reference)
Figure S2a
Group	Independent replicate	NF1 protein band intensity	Loading control band intensity	Target/loading control ratio	Normalized relative expression
NT control	Rep 1	182932	170180	1.07493	1.2302
NT control	Rep 2	108696	123984	0.876694	1.00332
NT control	Rep 3	90801	135576	0.669742	0.76648
p.Ser2132Pro	Rep 1	17253	135072	0.127732	0.146182
p.Ser2132Pro	Rep 2	1288	98800	0.0130364	0.0149194
p.Ser2132Pro	Rep 3	342	97104	0.003522	0.00403072
				p value	0.00261
Figure S2b
Group	Independent replicate	NF1 protein band intensity	Loading control band intensity	NF1/loading control ratio	Normalized relative expression
NT control	Rep 1	126548	144653	0.874838	1.1826
NT control	Rep 2	120054	152579	0.786832	1.06363
NT control	Rep 3	121180	217321	0.557608	0.75377
p.Ser2132Pro	Rep 1	8228	86698	0.0949042	0.128291
p.Ser2132Pro	Rep 2	12738	140793	0.0904732	0.122301
p.Ser2132Pro	Rep 3	12670	148980	0.085045	0.114963
				p value	0.00235

## Sheet: Table_S3
Table S3: Source qPCR data and normalized expression values corresponding to Figure 2b, d.
Figure 2b
normalized to NT	NT	S2132P
NF1 gene expression of rep1	0.864666	0.829012
NF1 gene expression of rep2	1.08723	0.858421
NF1 gene expression of rep3	1.0481	0.824469
p value		0.0790685
raw data	NT	S2132P
NF1 gene expression of rep1	0.00338409	0.00324455
NF1 gene expression of rep2	0.00425515	0.00335964
NF1 gene expression of rep3	0.004102	0.00322676
Figure 2d
normalized to NT	NT	S2132P
NF1 gene expression of rep1	0.994674	0.773057
NF1 gene expression of rep2	1.06667	0.837731
NF1 gene expression of rep3	0.938659	0.813677
p value		0.00992553
raw data	NT	S2132P
NF1 gene expression of rep1	0.00154674	0.00120212
NF1 gene expression of rep2	0.00165869	0.00130269
NF1 gene expression of rep3	0.00145964	0.00126529

## Sheet: Table_S4
Table S4: Summary of Arpeggio-derived interatomic contact profiles prediction for wild-type and the S2132P variant.
Interaction / Parameter	Contact Count		Change
	WT	S2132P (Mutant)	(Mut − WT)
Mutually Exclusive Contact Summary
Total contacts	88	104	+16
VdW interactions	2	4	+2
VdW clash interactions	3	11	+8
Covalent interactions	0	1	+1
Covalent clash interactions	0	0	0
Proximal contacts	83	88	+5
Polar Contacts
Polar contacts	7	2	−5
Water-mediated polar contacts	0	0	0
Weak polar contacts	2	6	+4
Water-mediated weak polar contacts	0	0	0
Feature Contacts
Hydrogen bonds	3	1	−2
Water-mediated hydrogen bonds	0	0	0
Weak hydrogen bonds	2	1	−1
Water-mediated weak hydrogen bonds	0	0	0
Halogen bonds	0	0	0
Ionic interactions	0	0	0
Metal complex interactions	0	0	0
Aromatic contacts	0	0	0
Hydrophobic contacts	0	7	+7
Carbonyl interactions	1	1	0
Arpeggio was run on the structure of 7PGR. WT, wild-type; Mut, S2132P mutant; VdW, van der Waals.

## Sheet: Table_S5
Table S5: Quantitative densitometry data for Western blot analyses shown in Figure 3b.
Figure 3b
	NT	R1276Q	S2132P
RAS-GTP protein expression of rep1	0.336266	1.11762	0.771871
RAS-GTP protein expression of rep2	0.306424	0.855157	0.832295
RAS-GTP protein expression of rep3	0.444453	0.807925	1.04314
	min	RAS-GTP			Input RAS			RAS-GTP/Input RAS			30min/10min
		rep1	rep2	rep3	rep1	rep2	rep3	rep1	rep2	rep3	rep1	rep2	rep3
NT	0	4591488	467700	652932	1190553	1623840	1020320	3.8566	0.288021	0.639929
	10	7121385	1047321	1305000	991728	1504548	936720	7.18078	0.696103	1.39316
	30	2412420	299715	559764	999075	1405116	904020	2.41465	0.213303	0.619194	0.336266	0.306424	0.444453
R1276Q	0	42403635	574080	996984	982450	1306152	859248	43.1611	0.43952	1.1603
	10	32065470	569340	1209096	1148894	1305936	881244	27.9099	0.435963	1.37203
	30	32467770	591455	1106388	1040876	1586448	998095	31.1927	0.372817	1.1085	1.11762	0.855157	0.807925
S2132P	0	7955685	294756	576288	1044616	1333692	857623	7.61589	0.221008	0.67196
	10	6832872	606680	1050552	940746	1390212	804384	7.26325	0.436394	1.30603
	30	4732560	535311	1011744	844152	1473840	742630	5.60629	0.363208	1.36238	0.771871	0.832295	1.04314

## Sheet: Table_S6
Table S6: Quantitative densitometry data for Western blot analyses shown in Figure 4b, 4d.
Figure 4b					Group	Independent replicate	RAS-GTP protein band intensity	input RAS band intensity	RAS-GTP/input RAS	Normalized relative expression
normalized to NT	NT	R1276Q	S2132P		NT control	Rep 1	190179	1000485	0.190087	0.933762
RAS-GTP protein expression of rep1	0.933762	7.12841	1.59001		NT control	Rep 2	250780	1247400	0.201042	0.987578
RAS-GTP protein expression of rep2	0.987578	7.47331	1.95003		NT control	Rep 3	307875	1402084	0.219584	1.07866
RAS-GTP protein expression of rep3	1.07866	9.88867	2.96248		p.Arg1276Gln	Rep 1	1402995	966825	1.45114	7.12841
p value		0.00118297	0.0475006		p.Arg1276Gln	Rep 2	1792644	1178325	1.52135	7.47331
					p.Arg1276Gln	Rep 3	2809488	1395640	2.01305	9.88867
					p.Ser2132Pro	Rep 1	384910	1189170	0.32368	1.59001
					p.Ser2132Pro	Rep 2	346180	872055	0.39697	1.95003
					p.Ser2132Pro	Rep 3	836043	1386302	0.603074	2.96248
Figure 4d						Treatment	pERK			tERK			pERK/tERK			PLX4032/DMSO
normalized to NT	NT	R1276Q	S2132P				rep1	rep2	rep3	rep1	rep2	rep3	rep1	rep2	rep3	rep1	rep2	rep3
pERK protein expression of rep1	0.689232	12.0839	4.86695		NT	DMSO	364389	236510	270568	325821	278184	292991	1.11837	0.850193	0.923469
pERK protein expression of rep2	1.22776	11.6108	4.82991			PLX4032	37950	51590	35196	416271	417879	297547	0.0911666	0.123457	0.118287	0.0815172	0.14521	0.12809
pERK protein expression of rep3	1.08301	11.8016	4.79714		R1276Q	DMSO	269850	258687	219545	280931	350276	266258	0.960556	0.738523	0.824557
p value		8.717e-07	1.90279e-05			PLX4032	303807	273427	449637	221301	269608	390677	1.37282	1.01417	1.15092	1.4292	1.37323	1.3958
					S2132P	DMSO	325611	326156	617027	162408	188136	337814	2.0049	1.73362	1.82653
raw data (normalized to tERK)	NT	R1276Q	S2132P			PLX4032	244881	234951	365895	212189	237247	353072	1.15407	0.990322	1.03632	0.575626	0.571246	0.56737
pERK protein expression of rep1	0.0815172	1.4292	0.575626
pERK protein expression of rep2	0.14521	1.37323	0.571246
pERK protein expression of rep3	0.12809	1.3958	0.56737
normalized to NT	NT	R1276Q	S2132P			Treatment	pMEK			tMEK			pMEK/tMEK			PLX4032/DMSO
pMEK protein expression of rep1	0.903453	4.29419	2.01872				rep1	rep2	rep3	rep1	rep2	rep3	rep1	rep2	rep3	rep1	rep2	rep3
pMEK protein expression of rep2	0.87729	5.7166	3.75166		NT	DMSO	174440	192675	188895	111090	246493	193060	1.57026	0.781665	0.978426
pMEK protein expression of rep3	1.21926	4.9437	3.57331			PLX4032	12880	11690	20775	91563	171922	175630	0.140668	0.067996	0.118288	0.0895828	0.0869886	0.120897
p value		0.000724507	0.0196397		R1276Q	DMSO	232470	219336	187419	119646	235773	166763	1.94298	0.930285	1.12386
						PLX4032	89908	101080	108261	108675	191687	196511	0.827311	0.527318	0.550916	0.425794	0.566835	0.490198
raw data (normalized to tMEK)	NT	R1276Q	S2132P		S2132P	DMSO	182280	208680	274883	109158	178890	224115	1.66987	1.16653	1.22653
pMEK protein expression of rep1	0.0895828	0.425794	0.200168			PLX4032	50786	103040	88798	151938	237448	204332	0.334255	0.433948	0.434577	0.200168	0.372	0.354315
pMEK protein expression of rep2	0.0869886	0.566835	0.372
pMEK protein expression of rep3	0.120897	0.490198	0.354315

## Sheet: Table_S7
Table S7: Quantitative densitometry data for Western blot analyses shown in Figure S3d, S3f.
Figure S3d
normalized to WT	WT	NT	S2132P
NF1 protein expression of rep1	1.05869	0.908927	0.0403582
NF1 protein expression of rep2	1.08464	1.06569	0.391499
NF1 protein expression of rep3	0.856677	0.874773	0.291967
p value		0.617915	0.0039353
Group	Independent replicate	Mean-NF1	Background-NF1	Mean-GAPDH	Background-GAPDH	NF1/GAPDH
WT	Rep 1	106.321	223.372	121.634	252.809	0.892327
WT	Rep 2	111.459	220.216	135.591	254.555	0.914201
WT	Rep 3	118.899	201.014	137.359	251.082	0.722062
NT	Rep 1	101.022	224.673	88.84	250.243	0.766101
NT	Rep 2	101.197	217.568	124.663	254.219	0.898229
NT	Rep 3	99.734	197.678	118.822	251.661	0.737314
S2132P	Rep 1	233.881	238.597	113.187	251.826	0.0340164
S2132P	Rep 2	188.568	230.688	126.617	254.261	0.32998
S2132P	Rep 3	179.542	212.24	119.315	252.186	0.246088
Figure S3f
normalized to NT	NT	S2132P
NF1 protein expression of rep1	0.789766	0.412171
NF1 protein expression of rep2	1.38438	0.32275
NF1 protein expression of rep3	0.825858	0.32862
p value		0.0294728
Group	Independent replicate	NF1 protein band intensity	Loading control band intensity	Target/loading control ratio	Normalized relative expression
NT control	Rep 1	337896	724140	0.466617	0.789766
NT control	Rep 2	466678	570560	0.81793	1.38438
NT control	Rep 3	419520	859776	0.487941	0.825858
p.Ser2132Pro	Rep 1	162486	667232	0.243522	0.412171
p.Ser2132Pro	Rep 2	144243	756426	0.19069	0.32275
p.Ser2132Pro	Rep 3	165614	852984	0.194158	0.32862
